# Supplementary material for: Sleep and Psychosocial Characteristics of Children with Narcolepsy According to Their Intellectual Profile: A Case–Control Study
Source: J Clin Med. 2022 Aug 10;11(16):4681. doi: 10.3390/jcm11164681 (PMC9410520; doi:10.3390/jcm11164681)
Supplement: Supplementary file 1 [file jcm-11-04681-s001.zip]

Archive with 1 entries (1 files):
- jcm-1865040-supplementary.pdf
